# Supplementary material for: Challenges faced by adolescent girls on menstrual hygiene management: School-based study, Siha, Kilimanjaro, Tanzania
Source: PLOS Glob Public Health. 2024 Jun 13;4(6):e0002842. doi: 10.1371/journal.pgph.0002842 (PMC11175453; doi:10.1371/journal.pgph.0002842)
Supplement: S1 Questionnaire — (XLSX) [file pgph.0002842.s002.xlsx]

## Sheet: MHM in Siha
Sexual and Reproductive health in schools: challenges and
opportunities among adolescents in
Siha District, Tanzania
Introduction: The World Health Organization defines adolescents as young people between the ages of 10 and 19 year. This age group is often thought of as a healthy group, although they die prematurely due to accidents, suicide, violence, pregnancy related complications and other illnesses that are either preventable or treatable. Updated information on SRH, menstrual management challenges faced b…
Confidentiality and consent: I want to thank you for taking the time to meet with me today. My name is ........................ I would like to talk to you about any problems at school or home related to Sexul and Reproductive Health and Menstrual Hygiene Management. Specifically, is intended to capture the challenges encountered for the purpose of future interventions. The interview will take le…
Incase we need more informaation, do you aggree talk to you later?
				1. Yes
				2. No
Questionnaire ID:
Region:
District:
Ward:
Village:
School:
Section 1: Sociao-demographic Characteristics of Respondents
Q1.1	How old are you?
				1. 11-12 years
				2. 13-14 years
				3. 15-16 years
				4. 17-19 years
Q1.2	Indicate the gender of respondent
				1. Male
				2. Female
Q1.3	What is your religion?
				1. Catholic
				2. Lutheran
				3. Muslim
				4. Pentecoste
				5. Others (Specify)______
Q1.4	What is your ethinicity?
				1. Maasai
				2. Meru
				3. Chagga
				4. Others (Specify)______
Q1.5	What form are you in?
				1. Form One
				2. Form Two
				3. Form Three
				4. Form Four
				5. Form Five
				6. Form Six
Q1.6	What is your mother's level of education?
				1. Primary
				2. Secondary
				3. College
				4. University
				5. No formal Education
				6. Don’t Know
Q1.7	What is your father's level of education?
				1. Primary
				2. Secondary
				3. College
				4. University
				5. No formal Education
				6. Don’t Know
Q1.8	With whom do you live?
				1. Mother
				2. Father
				3. Both parents
				4. Grand parents
				5. Aunt
				6. Uncle
				7. Brother/Sister
				8. Others _____________
Q1.9	How long does it takes you to come to school?
				1. Less than 10min
				2. 10-20 min
				3. 21-30 min
				4. 31 -40 min
				5. More than 40 min
Q1.10	How do you get to school?
				1. Walking
				2. Motocycle (Bodaboda)
				3. Tricycle (Bajaji)
				4. Public bus
				5. School bus
Q1.11	Where do you get money for transport to school?
				1. Mother
				2. Father
				3. Friends
				4. Boyfriend
				5. Other (Specify)______
Q1.12	How much does transport to school cost per day?
				1. Less than 500 Tshs
				2. 500-1000 Tshs
				3. More than 1000
Section 2: Adolescents Sexual Reproductive and Health Awareness
Thank you for you coopration on the basic information now I would like to ask you more person information on Sexual and Reproductive health
Q2.1	Have you ever received information about SRH services?
				1. Yes
				2. No Go to 2.3
Q2.2	How did you learn about SRH services?
				1. Mother
				2. Teachers
				3. Friends
				4. Other (specify_______)
Q2.3	Have you studed Sexual Reproductive Health in Schools?
				1. Yes
				2. No Go to 2.7
Q2.4	In which form did you study Sexual Reproductive Health?
				1. Form one
				2. Form two
				3. Form three
				4. Form four
				5. Form five
				6. Form six
Q2.5	Did you have separate classes for boys and girls during SRH sessions?
				1. Yes
				2. No
Q2.6	Where do you receive SRH information other than school?
				1. Youth Organisation/clubs
				2. Church
				3. Social media
				4. Media (Radio, TV)
				5. None of the above
				6. Other (specify)
Q2.7	Sinve form one, Have you ever visited a health facility?
				1. Yes
				2. No Go 2.10
Q2.8	Where did you attend the services?
				1. Clinic
				2. Dispensary
				3. Health center
				4. Private hospitals
				5. Government Hospital
				6. Community health workers
				7. Other (Specify)_______
Q2.9	Since form one, What was your reason for visiting health facility?
				1. Counseling
				2. HIV testing
				3. STI testing
				4. Family Planning
				5. Collect brochure, leaflets
				6. Drug/substance abuse
				7. Vaccination
				8. If other(specify) _____
Q2.10	What are the reasons for not visiting health facility for SRH?
				1. Not confidential
				2. Far, difficult to get there
				3. Costs too much
				4. Too embarrassing
				5. No youth friendly services
				6. No staff of the same sex available
				7. Other (specify)_______
				8. Don’t know
Q2.11	Have you ever had a boyfriend or be in relationship?
				1. Yes
				2. No
Q2.12	Have you ever had sexual intercourse?
				1. Yes
				2. No Go to 2.15
Q2.13	At what age did you first engaged in sexual intercourse?
				1. 10 -11 years
				2. 12-13 years
				3. 14-15 years
				4. 16 -17 years
				5. 18-19 years
Q2.14	Did you try to avoid pregnancy during sexual intercourse?
				1. Yes
				2. No
Q2.15	Do you think a woman can get pregant on the very first time that she has sexual intercourse?
				1. Yes
				2. No
Q2.16	Which contraceptive method do you know about?
				1. Condom
				2. Pill
				3. Injection
				4. Withdrawal
				5. Calender Method
				6. Other specify_______
Q2.17	Have you ever used any of these?
				1. Condom
				2. Pill
				3. Injection
				4. Withdrawal
				5. Calender Method
				6. Other specify_______
Q2.18	Where can someone get family planning?
				1. School
				2. Health Facility
				3. Drug Outlet (medics)
				4. Shop
				5.Other (specify)______
Q2.19	Have you ever heard of sexual transmitted disease?
				1. Yes
				2. No
Q2.20	How did you get to know about sexual transmitted disease?
				1. Friends
				2. Parents
				3. Media (Radio, TV, Newpaper)
				4. School
				5. Health center
				6. Church/Mosque
				7. Other specify ______
Q2.21	Have you ever discussed of STIs with your mother/aunt/sister?
				1. Yes
				2. No Go 2.24
Q2.22	Which STI did you discussed?
				1. HIV
				2. Gonorrhea
				3. Syphilis
				4. Genital warts
				5. Other (Specify) _________
Q2.23	What are the signs and symptoms of a STIs?
				1. Pain during urination
				2.Discharge from genitalia
				3. Ulcer/sores in genital area
				4. Genital warts
				5. Others (Specify) _________
Q2.24	Have you ever had a sexually transmitted disease?
				1. Yes
				2. No
				3. Don't know
Q2.25	If yes, Where did you consult?
				1. Medics
				2. Phamacy
				3. Government facilities
				4. Faith Based Organisations
				5. Private facilities
				6. Traditional Healer
Section 3: Menstrual hygiene management and Practices
Thank you for you coopration on the basic information now I would like to ask you more person information on Sexual and Reproductive health
Q3.1	What do you think about the cause of menstruation?
				1. Physiological and natural process
				2. Some disease
				3. Occurs because of hormones
				4. Curse of God
				5. Don't know
Q3.2	Where does menstrual blood come?
				1. Uterus
				2. Stomach
				3. Urinary tract
				4. Ovary
				5. Other (specify) ________
Q3.3	At what age did you have your fisrt menstrual period?
				1. 10 -11 years
				2. 12-13 years
				3. 14-15 years
				4. 16 -17 years
				5. 18-19 years
Q3.4	Did you know that it would occur?
				1. Yes
				2. No
Q3.5	If yes who did you talk to?
				1. Mother
				2. Aunt
				3. Friends
				4. Father
				5. Other (specify) ________
Q3.6	How many days do you normally have blood flow?
				1. Les than 3 days
				2. 3-5 days
				3. 6- 8 days
				4. More than 8 days
Q3.7	How would you categorise your menses?
				1. Regular (Once in a month)
				2. Irreguar (Less or than once in a month)
Q3.8	Do you experience any sysmtoms/ signs during your menstration?
				1. Headache
				2. stomach Pain
				3. Backache
				4. Tired and weakness
				5. Mood swings
				6. No
				7. Other (Specify) ________
Q3.9	Who did you talk to when you first had menstruation?
				1. Mother
				2. Teacher
				3. Friends
				4. Sister
				5. Father
				7. Other (specify)
Q3.10	What was your reaction after first menstruations?
				1. Excited
				2. Happy
				3. Embarrassed
				4. Anxious
				5. Bad
				4. No special feeling
Q3.11	How do you maintain menstrual hygiene?
				1. Frequent changing of pad
				2. Washing after each change
				3. Frequent changing of cloth
				4. Don't know
Q3.12	What do you use during menstruation period?
				1. Piece of new cloth
				2. Piece of old cloth
				3. Cotton
				4. Sanitary pads
				5. Toilet papers
				6. Cow Dang
				6. Grasses
				8. Other (specify)
Q3.13	How many times dou you change menstruration materials per 24hrs?
				1. 1 x per day
				2. 2 x per day
				3. 3 x per day
				4. 4 x per day
				5. 5 x and above per day
Q3.14	Do you wash and re-use sanitary cloth?
				1. Yes
				2. No Go 3.17
Q3.15	Where do you put/keep your reusable materials after using or washing?
				1. Hidden place
				2. Inside bag or cabinet
				3. Under the mattress of a bed
				4. Inside plastic bag
				5. Other (specify) ________
Q3.16	If you put them in hidden places, Why?
				1. Embarrased
				2. Soiling/dirtiness of the rags
				3. Traditions
				4. Other (specify) ________
Q3.17	How do you dispose used material during menstruation at school?
				1. Take home to wash or dispose
				2. Through in routine waste
				3. Throw in the toilet
				4. Other (specify) ________
Q3.18	How do you dispose used material during menstruation at home?
				1. Burn it
				2. Through in routine waste
				3. Throw in the toilet
				4. Wash and Re-use
				5. Other (specify) ________
Q3.19	Do you change menstrual materials at school?
				1. Yes
				2. No Go 3.21
Q3.20	Where at school do you change menstrual materials?
				1. Special room
				2. Toilets
				3. Others (specify)______
Q3.21	Are there menstrual protection materials provided at your school?
				1. Yes
				2. No Go 3.23
				3. Don't know Go 3.23
Q3.22	What menstrual materials are provided at the school?
				1. Emergency menstrual pad
				2. Emergency piece of cloth
				3. Pain relief pills
				4. Other (specify) ________
Q3.23	Do you use sanitary pads?
				1. Yes
				2. No
				3. Sometimes
Q3.24	If Yes, What is the avarage cost yu spend every month on purchasing sanitary pads?
				1. 1501- 3000 Tshs
				2. 3001 - 4500 Tshs
				3. above 4500 Tshs
Q3.25	What are the reasons for not using sanitary pads?
				1. High costs
				2. Not available
				3. Not comfortable
				4. Feeling shy
				5. Difficult to dispose
				6. Other (Specify) ________
Q3.26	Where do you get money to buy sanitary pads?
				1. Mother
				2. Friends
				3. Father
				4. Teacher
				5. Boyfriend
				6. Other (Specify)________
Q3.27	If you have any problem regarding menstruation, who do you talk to?
				1. Mother
				2. Father
				3. Friends
				4. Health workers
				5. Teachers
				6. Parents
				7. Other (specify)________
Q3.28	Do you freely discuss about menstruation issues with your friends?
				1. Yes
				2. No Go 3.31
Q3.29	Do you freely discuss about menstruation issues with your family members?
				1. Yes
				2. No Go 3.31
Q3.30	What are the problems you are discussing?
Q3.31	Are there any other problems you don’t discuss? What are they?
Q3.32	Are there any social taboos and restrictions for girls in your family while menstruating?
				1. House works
				2. Attend school
				3. Playing
				4. Going outside
				5. Sleep separately
				6. Touching food
				7. Attending religious function
				8. Other (Specify)________
Q3.32	Did you miss classes during menstruation in the last month?
				1. Yes
				2. No Go 3.36
Q3.33	How many days per month did you miss classes?
				1. 1 day
				2. 2 days
				3. 3 days
				4. 4 days and above
Q3.34	Did you miss any of these days because of Mentral period?
				1. Yes
				2. No Go 3.36
Q3.35	What was the main reasons for missing classe?
				1. Lack of changing space at school
				2. Lack of washing place at school
				3. Fear of staining clothes
				4. Abdominal Pain
				5. Other (specify) ________
Q3.36	Do you face some special problems at school during menstruation period?
				1. Yes
				2. No Go 3.38
Q3.37	What kind of problems do you face due to menstruation at school?
				1. Low concentration in studies
				2. Social relation in school
				3. Inability to do homework
				4. Other (Specify)______
Q3.38	In class, Do you avoid standing to answer questions due to your MP?
				1. Yes
				2. No
Q3.39	Do you feel difficult to concentrate in class when you have MP?
				1. Yes
				2. No Go 3.41
Q3.40	If Yes what are the reasons
				1. Actual soiling
				2. Fear of soiling
				3. Discomfort
				4. Teased by class mates
				5. Other (specify) ________
Q3.41	Have you ever had menstrual accident staining your clothes?
				1. Yes
				2. No
Q3.42	How did you handle the situation?
Q3.43	Do you have any questions or comment:
	Thank you for your cooperation
	Name of Interviwer:
	Signature:
	Date:
